# Supplementary material for: Gene Therapy in Combination with Nitrogen Scavenger Pretreatment Corrects Biochemical and Behavioral Abnormalities of Infant Citrullinemia Type 1 Mice
Source: Int J Mol Sci. 2022 Nov 29;23(23):14940. doi: 10.3390/ijms232314940 (PMC9736988; doi:10.3390/ijms232314940)
Supplement: Supplementary file 1 [file ijms-23-14940-s001.zip]

Archive with 1 entries (1 files):
- ijms-2045759-supplementary.pdf
